# Supplementary material for: Morphokinetic Behavior of the Second Polar Body in Human Zygotes as a Predictor for Embryonic Developmental Potential: An Exploratory Study Based on Time-Lapse Observation
Source: Int J Mol Sci. 2025 Mar 29;26(7):3190. doi: 10.3390/ijms26073190 (PMC11989818; doi:10.3390/ijms26073190)
Supplement: Supplementary file 1 [file ijms-26-03190-s001.zip]

Archive with 13 entries (10 files):
- σïòτö╗/
- σïòτö╗/Sup. video 3 shrinking.avi
- __MACOSX/
- __MACOSX/σïòτö╗/
- __MACOSX/σïòτö╗/._Sup. video 3 shrinking.avi
- σïòτö╗/Sup. video 4 fragmenting.avi
- __MACOSX/σïòτö╗/._Sup. video 4 fragmenting.avi
- σïòτö╗/Sup. video 1 static.avi
- __MACOSX/σïòτö╗/._Sup. video 1 static.avi
- σïòτö╗/Sup. video 2 amoeba.avi
- __MACOSX/σïòτö╗/._Sup. video 2 amoeba.avi
- σïòτö╗/Sup. video 5 ruffling.avi
- __MACOSX/σïòτö╗/._Sup. video 5 ruffling.avi
